# Supplementary material for: m6A Modified Short RNA Fragments Inhibit Cytoplasmic TLS/FUS Aggregation Induced by Hyperosmotic Stress
Source: Int J Mol Sci. 2021 Oct 12;22(20):11014. doi: 10.3390/ijms222011014 (PMC8539258; doi:10.3390/ijms222011014)
Supplement: Supplementary file 1 [file ijms-22-11014-s001.zip]

Archive with 1 entries (1 files):
- ijms-1380301-supplementary.pdf
